# Supplementary material for: Some DNM2 mutations cause extremely severe congenital myopathy and phenocopy myotubular myopathy
Source: Acta Neuropathol Commun. 2018 Sep 12;6:93. doi: 10.1186/s40478-018-0593-2 (PMC6134552; doi:10.1186/s40478-018-0593-2)
Supplement: Supplementary file 1 — Clinical, molecular, histopathological and ultrastructural findings for the patients. Table S1 Clinical and molecular findings in the DNM2 severe cases. Figure S1 Histopathological and ultrastructural findings for the patients. Patients 1, 2 and 3: Hematoxilin-eosin (HE) staining of muscles showing fibers with centralized nuclei. Patient 1: ATPase at pH 9.4 showing type I (pale) and type II (dark) fibers. Patient 3: ATPase at pH 4.6 showing type 1 fibers dark and type 2 fibers less stained. Scale bars 20 μm. (ZIP 46909 kb) [file 40478_2018_593_MOESM1_ESM.zip › Biancalana_DNM2_Table S1.xlsx]

## Sheet: Table S1
Table S1: Clinical and molecular findings in the DNM2 severe cases.
	Patient 1	Patient 2	Patient 3
	de novo c.1831G>A ; p.Glu611Lys (heterozygous)	de novo c.1090C>T; p.Arg364Cys (heterozygous)	de novo c.1856C>T, p.Ser619Leu (heterozygous)
Age at description	5 weeks	8 months	4 months
Pregnancy	Hydramnios, disorders of the foetal heart rhythm, fœtal hypokinesia	At 27 weeks ultrasound showed small chin, clenched fists but no evident hydramnios at follow-up	NA
Delivery	29 weeks + 3 days	Around 41 weeks. Urgent caesarian section due to monotonic heart rate and threatening asphyxia. No amniotic fluid was present	34 weeks + 2 days
Birth weight (g)	1050	2280	2000
Clinical signs	Global hypotonia. Not able to suck, nourished via a nasogastric feeding tube	Global hypotonia, poor sucking, nourished via a nasogastric feeding tube/gastrostomia at 7 months	Severely hypotonic. Not able to suck, nourished via a nasogastric feeding tube
Respiratory	Invasive respiratory support from birth
Joint contractures	At birth, strephenopodia (2 feet) and claw hands	Joint contractures since birth, especially in the fingers, and the shoulder, elbow, knee and ankle joints are stiff with limited movement. Developing right convex thoracal scoliosis 40 degrees since 1 month of age. Not able to rise or turn her head.	No contracture
Brain MRI	NA	Some suspicion of sequelae of small intracerebral hemorrhages (hemosiderin accumulations) but no major malformations (1,5 month)	Leukoencephalopathy with enlarded ventricules and reduced white matter
Chylothorax	Congenital and bilateral chylothorax	No	No
Ophtalmologic examination	Mild hyperletorism, keratisis linked palpebral occlusion	Normal at 2 months	Bilateral ptosis
Disease course	He died from a bronchopulmonary dysplasia at age 5 weeks	Static, some improvement, attempt to grasp an object after 6 months, attempt to extubate failed at 5 months. She died from pneumonia at age 8 months	She died from a respiratory failure at age 4 months
NA : Not Available
